# Supplementary material for: Effect of Fermentation Scale on Microbiota Dynamics and Metabolic Functions for Indigo Reduction
Source: Int J Mol Sci. 2023 Sep 28;24(19):14696. doi: 10.3390/ijms241914696 (PMC10572741; doi:10.3390/ijms241914696)
Supplement: Supplementary file 1 [file ijms-24-14696-s001.zip]

Archive with 2 entries (2 files):
- Supplementary Figs..pdf
- Supplementary Tables.xlsx
