# Supplementary material for: Effect of Fermentation Scale on Microbiota Dynamics and Metabolic Functions for Indigo Reduction
Source: Int J Mol Sci. 2023 Sep 28;24(19):14696. doi: 10.3390/ijms241914696 (PMC10572741; doi:10.3390/ijms241914696)
Supplement: Supplementary file 1 [file ijms-24-14696-s001.zip › Supplementary Tables.xlsx]

## Sheet: Table S1
	Table S1. Functional contributions of constituents of taxa in small scale batch on day 29. Sub-pathways are selected according to the relationship with dyeing intensity. *: The constituted ratio in the microbiota. §: The functional abundance ratio in the whole sub-pathway.
	Category/Superpathway/Subpathway	Alkalibacterium	Alkalicella	Amphibacillus	Tissierella	Bacillus	Enterococcus
		(30.2%)*	(18.5%)	(13.5%)	(7.7%)	(4.2%)	(1.5%)
	Cellular Processes
	Transport and catabolism
	Prokaryotic Defense System (1.43%)§	0.516612	0.114	0.099	0.088	0.032	0.009
	Environmental Information Processing
	Membrane transport
	Phosphotransferase system (PTS) (0.43%)	0.516	0.004	0.206	0.009	0.04	0.083
	Metabolism
	Carbohydrate metabolism
	Starch and sucrose metabolism (1.62%)	0.527	0.051	0.173	0.027	0.038	0.031
	Unclassified
	Cellular processes and signaling
	Cell growth (2.58%)	0.046	0.208	0.27	0.052	0.123	0.001
	Genetic information processing
	Replication, recombination and repair proteins	0.268	0.046	0.051	0.033	0.02	0.008
	(1.77%)
	Metabolism
	Carbohydrate metabolism (0.59%)	0.348	0.047	0.183	0.052	0.076	0.019

## Sheet: Table S2
Table S2. KEGG orthologies PICRUSt2 correlated with changes in dyeing intensity (correlation coefficient 0.9 or more) in the big batch days 3–212. Yellow marked items in KEGG orthology indicate items exhibiting correlation coefficient 0.77 or higher in small batch Bold letters in the description column indicate function for ATP production; pale blue items indicate function for redox reactions; pa…
KEGG orthology	Correlation coefficient	Description	Category-1	Category-2	Category-3
K02121	0.96415	V/A-type H+/Na+-transporting ATPase subunit E	Metabolism	Energy metabolism	Oxidative phosphorylation
K17074	0.955956	putative lysine transport system permease protein	Environmental Information Processing	Membrane transport	ABC transporters
K02122	0.947539	V/A-type H+/Na+-transporting ATPase subunit F	Metabolism	Energy metabolism	Oxidative phosphorylation
K02119	0.947506	V/A-type H+/Na+-transporting ATPase subunit C	Metabolism	Energy metabolism	Oxidative phosphorylation
K02117	0.947147	V/A-type H+/Na+-transporting ATPase subunit A [EC:7.1.2.2 7.2.2.1]	Metabolism	Energy metabolism	Oxidative phosphorylation
K02118	0.947147	V/A-type H+/Na+-transporting ATPase subunit B	Metabolism	Energy metabolism	Oxidative phosphorylation
K02120	0.947147	V/A-type H+/Na+-transporting ATPase subunit D	Metabolism	Energy metabolism	Oxidative phosphorylation
K02123	0.947147	V/A-type H+/Na+-transporting ATPase subunit I	Metabolism	Energy metabolism	Oxidative phosphorylation
K02124	0.947147	V/A-type H+/Na+-transporting ATPase subunit K	Metabolism	Energy metabolism	Oxidative phosphorylation
K07491	0.947021	REP-associated tyrosine transposase	Not Included in Pathway or Brite	Unclassified: genetic information processing	Replication and repair
K06915	0.944956	DNA double-strand break repair helicase HerA and related ATPase	Brite Hierarchies	Protein families: genetic information processing	DNA repair and recombination proteins
K07483	0.943347	transposase	Not Included in Pathway or Brite	Unclassified: genetic information processing	Replication and repair
K01812	0.943193	glucuronate isomerase [EC:5.3.1.12]	Metabolism	Carbohydrate metabolism	Pentose and glucuronate interconversions
K01153	0.942796	type I restriction enzyme, R subunit [EC:3.1.21.3]	Brite Hierarchies	Protein families: signaling and cellular processes	Prokaryotic defense system
K07086	0.942526	uncharacterized protein	Not Included in Pathway or Brite	Poorly characterized	Function unknown
K07133	0.939255	uncharacterized protein	Not Included in Pathway or Brite	Poorly characterized	Function unknown
K17073	0.937995	putative lysine transport system substrate-binding protein	Environmental Information Processing	Membrane transport	ABC transporters
K01154	0.935594	type I restriction enzyme, S subunit [EC:3.1.21.3]	Brite Hierarchies	Protein families: signaling and cellular processes	Prokaryotic defense system
K13653	0.934939	AraC family transcriptional regulator	Brite Hierarchies	Protein families: genetic information processing	Transcription factors
K04068	0.93464	anaerobic ribonucleoside-triphosphate reductase activating protein [EC:1.97.1.4]	Not Included in Pathway or Brite	Unclassified: metabolism	Enzymes with EC numbers
K00662	0.933063	aminoglycoside 3-N-acetyltransferase [EC:2.3.1.81]	Brite Hierarchies	Protein families: signaling and cellular processes	Antimicrobial resistance genes
K08974	0.933037	putative membrane protein	Not Included in Pathway or Brit	Poorly characterized	General function prediction only
K01571	0.93135	oxaloacetate decarboxylase (Na+ extruding) subunit alpha [EC:7.2.4.2]	Metabolism	Carbohydrate metabolism	Pyruvate metabolism
K00527	0.930887	ribonucleoside-triphosphate reductase (thioredoxin) [EC:1.17.4.2]	Metabolism	Nucleotide metabolism	Purine metabolism
K19156	0.930445	antitoxin PrlF	Brite Hierarchies	Protein families: signaling and cellular processes	Prokaryotic defense system
K05937	0.929918	uncharacterized protein	Not Included in Pathway or Brite	Poorly characterized	Function unknown
K03615	0.92852	H+/Na+-translocating ferredoxin:NAD+ oxidoreductase subunit C	Not Included in Pathway or Brite	Unclassified: metabolism	Enzymes with EC numbers
K03614	0.928413	H+/Na+-translocating ferredoxin:NAD+ oxidoreductase subunit D [EC:7.1.1.11 7.2.1.2]	Not Included in Pathway or Brite	Unclassified: metabolism	Enzymes with EC numbers
K13012	0.927448	O-antigen biosynthesis protein WbqP	Brite Hierarchies	Protein families: metabolism	Lipopolysaccharide biosynthesis proteins
K03427	0.925761	type I restriction enzyme M protein [EC:2.1.1.72]	Brite Hierarchies	Protein families: signaling and cellular processes	Prokaryotic defense system
K05593	0.925748	aminoglycoside 6-adenylyltransferase [EC:2.7.7.-]	Brite Hierarchies	Protein families: signaling and cellular processes	Antimicrobial resistance genes
K01919	0.922421	glutamate--cysteine ligase [EC:6.3.2.2]	Metabolism	Amino acid metabolism	Cysteine and methionine metabolism
K02246	0.921727	competence protein ComGD	Brite Hierarchies	Protein families: signaling and cellular processes	Secretion system [BR:bsu02044]
K08365	0.921113	MerR family transcriptional regulator, mercuric resistance operon regulatory protei	Brite Hierarchies	Protein families: genetic information processing	Transcription factors
K00634	0.92075	phosphate butyryltransferase [EC:2.3.1.19]	Metabolism	Carbohydrate metabolism	Butanoate metabolism
K01182	0.920622	oligo-1,6-glucosidase [EC:3.2.1.10]	Metabolism	Carbohydrate metabolism	Galactose metabolism
K13531	0.920502	methylated-DNA-[protein]-cysteine S-methyltransferase [EC:2.1.1.63]	Brite Hierarchies	Protein families: genetic information processing	DNA repair and recombination proteins
K02168	0.920233	choline/glycine/proline betaine transport protein	Brite Hierarchies	Protein families: signaling and cellular processes	Transporters
K01641	0.917848	hydroxymethylglutaryl-CoA synthase [EC:2.3.3.10]	Metabolism	Carbohydrate metabolism	Butanoate metabolism
K07473	0.917442	DNA-damage-inducible protein J	Brite Hierarchies	Protein families: signaling and cellular processes	Prokaryotic defense system
K00929	0.916874	butyrate kinase [EC:2.7.2.7]	Metabolism	Carbohydrate metabolism	Butanoate metabolism
K08679	0.916233	UDP-glucuronate 4-epimerase [EC:5.1.3.6]	Metabolism	Carbohydrate metabolism	Ascorbate and aldarate metabolism
K00869	0.915826	mevalonate kinase [EC:2.7.1.36]	Metabolism	Metabolism of terpenoids and polyketides	Terpenoid backbone biosynthesis
K02348	0.915201	ElaA protein	Not Included in Pathway or Brite	Poorly characterized	General function prediction only
K10027	0.915145	phytoene desaturase [EC:1.3.99.26 1.3.99.28 1.3.99.29 1.3.99.31]	Metabolism	Metabolism of terpenoids and polyketides	Carotenoid biosynthesis
K06400	0.915011	site-specific DNA recombinase	Not Included in Pathway or Brite	Unclassified: signaling and cellular processes	Cell growth
K03976	0.914856	Cys-tRNA(Pro)/Cys-tRNA(Cys) deacylase [EC:3.1.1.-]	Brite Hierarchies	Protein families: genetic information processing	Transfer RNA biogenesis
K07105	0.914533	uncharacterized protein	Not Included in Pathway or Brite	Poorly characterized	Function unknown
K03502	0.914086	DNA polymerase V	Brite Hierarchies	Protein families: genetic information processing	DNA repair and recombination proteins
K00938	0.913796	phosphomevalonate kinase [EC:2.7.4.2]	Metabolism	Metabolism of terpenoids and polyketides	Terpenoid backbone biosynthesis
K01304	0.913672	pyroglutamyl-peptidase [EC:3.4.19.3]	Brite Hierarchies	Protein families: metabolism	Peptidases and inhibitors
K19157	0.913019	mRNA interferase YafQ [EC:3.1.-.-]	Brite Hierarchies	Protein families: signaling and cellular processes	Prokaryotic defense system
K07482	0.912682	transposase, IS30 family	Not Included in Pathway or Brite	Unclassified: genetic information processing	Replication and repair
K01597	0.912376	diphosphomevalonate decarboxylase [EC:4.1.1.33]	Metabolism	Metabolism of terpenoids and polyketides	Terpenoid backbone biosynthesis
K00252	0.912227	glutaryl-CoA dehydrogenase [EC:1.3.8.6]	Metabolism	Lipid metabolism	Fatty acid degradation
K04565	0.912187	superoxide dismutase, Cu-Zn family [EC:1.15.1.1]	Cellular Processes	Transport and catabolism	(Peroxisome)
K06609	0.911509	MFS transporter, SP family, major inositol transporter	Brite Hierarchies	Protein families: signaling and cellular processes	Transporters
K01753	0.911389	D-serine dehydratase [EC:4.3.1.18]	Metabolism	Amino acid metabolism	Glycine, serine and threonine metabolism
K02819	0.910718	trehalose PTS system EIIBC or EIIBCA component [EC:2.7.1.201]	Metabolism	Carbohydrate metabolism	Starch and sucrose metabolism
K00897	0.910675	kanamycin kinase [EC:2.7.1.95]	Brite Hierarchies	Protein families: signaling and cellular processes	Antimicrobial resistance genes
K00054	0.910646	hydroxymethylglutaryl-CoA reductase [EC:1.1.1.88]	Metabolism	Metabolism of terpenoids and polyketides	Terpenoid backbone biosynthesis
K00520	0.91051	mercuric reductase [EC:1.16.1.1]	Not Included in Pathway or Brite	Unclassified: metabolism	Enzymes with EC numbers
K06972	0.91031	presequence protease [EC:3.4.24.-]	Brite Hierarchies	Protein families: metabolism	Peptidases and inhibitors
K09815	0.910217	zinc transport system substrate-binding protein	Environmental Information Processing	Membrane transport	ABC transporters
K05879	0.910128	phosphoenolpyruvate---glycerone phosphotransferase subunit DhaL [EC:2.7.1.121]	Metabolism	Lipid metabolism	Glycerolipid metabolism
K01223	0.909855	6-phospho-beta-glucosidase [EC:3.2.1.86]	Metabolism	Carbohydrate metabolism	Starch and sucrose metabolism
K03310	0.909535	alanine or glycine:cation symporter, AGCS family	Not Included in Pathway or Brite	Unclassified: signaling and cellular processes	Transport
K03672	0.909253	thioredoxin 2 [EC:1.8.1.8]	Brite Hierarchies	Protein families: genetic information processing	Chaperones and folding catalysts
K11936	0.908855	poly-beta-1,6-N-acetyl-D-glucosamine synthase [EC:2.4.1.-]	Metabolism	Glycan biosynthesis and metabolism	Exopolysaccharide biosynthesis
K06518	0.908312	holin-like protein	Brite Hierarchies	Protein families: signaling and cellular processes	Transporters
K00028	0.907587	malate dehydrogenase (decarboxylating) [EC:1.1.1.39]	Metabolism	Carbohydrate metabolism	Pyruvate metabolism
K02763	0.907587	D-glucosamine PTS system EIICBA component [EC:2.7.1.-]	Metabolism	Carbohydrate metabolism	Amino sugar and nucleotide sugar metabolism
K14856	0.907587	protein SDA1	Brite Hierarchies	Protein families: genetic information processing	Ribosome biogenesis
K16705	0.907587	teichuronic acid biosynthesis protein TuaE	Not Included in Pathway or Brite	Unclassified: metabolism	Glycan metabolism
K19299	0.907484	aminoglycoside 3'-phosphotransferase III [EC:2.7.1.95]	Brite Hierarchies	Protein families: signaling and cellular processes	Antimicrobial resistance genes
K01443	0.907249	N-acetylglucosamine-6-phosphate deacetylase [EC:3.5.1.25]	Metabolism	Carbohydrate metabolism	Amino sugar and nucleotide sugar metabolism
K01026	0.907143	propionate CoA-transferase [EC:2.8.3.1]	Metabolism	Carbohydrate metabolism	Pyruvate metabolism
K18888	0.907122	ATP-binding cassette, subfamily B, multidrug efflux pump	Environmental Information Processing	Membrane transport	ABC transporters
K06909	0.906928	phage terminase large subunit	Not Included in Pathway or Brite	Unclassified: genetic information processing	Replication and repair
K07084	0.906469	putative amino acid transporter	Brite Hierarchies	Protein families: signaling and cellular processes	Transporters
K07451	0.906149	5-methylcytosine-specific restriction enzyme A [EC:3.1.21.-]	Brite Hierarchies	Protein families: signaling and cellular processes	Prokaryotic defense system
K06188	0.905957	aquaporin Z	Brite Hierarchies	Protein families: signaling and cellular processes	Transporters
K07487	0.905876	transposase	Not Included in Pathway or Brite	Unclassified: genetic information processing	Replication and repair
K02474	0.905745	UDP-N-acetyl-D-glucosamine/UDP-N-acetyl-D-galactosamine dehydrogenase [EC:1.1.1.136 1.1.1.-]	Metabolism	Carbohydrate metabolism	Amino sugar and nucleotide sugar metabolism
K03366	0.905663	meso-butanediol dehydrogenase / (S,S)-butanediol dehydrogenase / diacetyl reductase [EC:1.1.1.- 1.1.1.76 1.1.1.304]	Metabolism	Carbohydrate metabolism	Butanoate metabolism
K06307	0.905512	spore germination protein	Not Included in Pathway or Brite	Unclassified: signaling and cellular processes	Cell growth
K18815	0.905403	aminoglycoside 6'-N-acetyltransferase I [EC:2.3.1.82]	Brite Hierarchies	Protein families: signaling and cellular processes	Antimicrobial resistance genes
K01447	0.904962	N-acetylmuramoyl-L-alanine amidase [EC:3.5.1.28]	Not Included in Pathway or Brite	Unclassified: metabolism	Enzymes with EC numbers
K01436	0.904695	amidohydrolase [EC:3.5.1.-]	Brite Hierarchies	Protein families: metabolism	Peptidases and inhibitors
K09772	0.904218	cell division inhibitor SepF	Brite Hierarchies	Protein families: genetic information processing	Chromosome and associated proteins
K05832	0.904133	putative tryptophan/tyrosine transport system permease protein	Brite Hierarchies	Protein families: signaling and cellular processes	Transporters
K02791	0.903688	maltose/glucose PTS system EIICB component [EC:2.7.1.199 2.7.1.208]	Metabolism	Carbohydrate metabolism	Glycolysis / Gluconeogenesis
K01759	0.902563	lactoylglutathione lyase [EC:4.4.1.5]	Metabolism	Carbohydrate metabolism	Pyruvate metabolism
K07668	0.902106	two-component system, OmpR family, response regulator VicR	Environmental Information Processing	Signal transduction	Two-component system
K07652	0.902067	two-component system, OmpR family, sensor histidine kinase VicK [EC:2.7.13.3]	Environmental Information Processing	Signal transduction	Two-component system
K00656	0.901734	formate C-acetyltransferase [EC:2.3.1.54]	Metabolism	Carbohydrate metabolism	Pyruvate metabolism
K02068	0.9014	UDP-glucose/iron transport system ATP-binding protein	Brite Hierarchies	Protein families: signaling and cellular processes	Transporters
K07023	0.901223	5'-deoxynucleotidase [EC:3.1.3.89]	Metabolism	Nucleotide metabolism	Purine metabolism
K00680	0.901114	uncharacterized N-acetyltransferase [EC:2.3.1.-]	Not Included in Pathway or Brite	Unclassified: metabolism	Enzymes with EC numbers
K05833	0.900779	putative tryptophan/tyrosine transport system ATP-binding protein	Brite Hierarchies	Protein families: signaling and cellular processes	Transporters
K19091	0.900698	CRISPR-associated endoribonuclease Cas6 [EC:3.1.-.-]	Brite Hierarchies	Protein families: signaling and cellular processes	Prokaryotic defense system
K05311	0.900697	central glycolytic genes regulator	Brite Hierarchies	Protein families: genetic information processing	Transcription factors
K04093	0.900547	chorismate mutase [EC:5.4.99.5]	Metabolism	Amino acid metabolism	Phenylalanine, tyrosine and tryptophan biosynthesis
K01551	0.900507	arsenite/tail-anchored protein-transporting ATPase [EC:7.3.2.7 7.3.-.-]	Brite Hierarchies	Protein families: genetic information processing	Membrane traffickin
K07217	0.900484	manganese catalase [EC:1.11.1.6]	Not Included in Pathway or Brite	Unclassified: metabolism	Enzymes with EC numbers
K13953	0.900307	alcohol dehydrogenase, propanol-preferring [EC:1.1.1.1]	Metabolism	Carbohydrate metabolism	Glycolysis / Gluconeogenesis
K01928	0.899793	UDP-N-acetylmuramoyl-L-alanyl-D-glutamate--2,6-diaminopimelate ligase [EC:6.3.2.13]	Brite Hierarchies	Protein families: signaling and cellular processes	Lysine biosynthesis
K03486	0.89979	GntR family transcriptional regulator, trehalose operon transcriptional repressor	Brite Hierarchies	Protein families: genetic information processing	Transcription factors
K02777	0.899414	sugar PTS system EIIA component [EC:2.7.1.-]	Metabolism	Carbohydrate metabolism	Glycolysis / Gluconeogenesis
K10716	0.89911	voltage-gated potassium channel	Brite Hierarchies	Protein families: signaling and cellular processes	Transporters
K02291	0.898896	15-cis-phytoene synthase [EC:2.5.1.32]	Metabolism	Metabolism of terpenoids and polyketides	Carotenoid biosynthesis
K15583	0.898236	oligopeptide transport system ATP-binding protein	Environmental Information Processing	Membrane transport	ABC transporters
K07284	0.898227	sortase A [EC:3.4.22.70]	Brite Hierarchies	Protein families: metabolism	Peptidases and inhibitors
K01226	0.898075	trehalose-6-phosphate hydrolase [EC:3.2.1.93]	Metabolism	Carbohydrate metabolism	Starch and sucrose metabolism
K02810	0.89744	sucrose PTS system EIIBCA or EIIBC component [EC:2.7.1.211]	Metabolism	Carbohydrate metabolism	Starch and sucrose metabolism
K10823	0.897126	oligopeptide transport system ATP-binding protein	Environmental Information Processing	Membrane transport	ABC transporters
K19220	0.896985	peptidoglycan DL-endopeptidase CwlS [EC:3.4.-.-]	Brite Hierarchies	Protein families: metabolism	Peptidases and inhibitors
K16789	0.896945	thiamine transporter	Brite Hierarchies	Protein families: signaling and cellular processes	Transporters
K06350	0.896547	antagonist of KipI	Not Included in Pathway or Brite	Unclassified: signaling and cellular processes	Cell growth
K07029	0.896389	diacylglycerol kinase (ATP) [EC:2.7.1.107]	Metabolism	Lipid metabolism	Glycerolipid metabolism
K02002	0.8962	glycine betaine/proline transport system substrate-binding protein	Environmental Information Processing	Membrane transport	ABC transporters
K08177	0.896165	MFS transporter, OFA family, oxalate/formate antiporter	Brite Hierarchies	Protein families: signaling and cellular processes	Transporters
K00364	0.896131	GMP reductase [EC:1.7.1.7]	Metabolism	Nucleotide metabolism	Purine metabolism
K19223	0.89595	peptidoglycan DL-endopeptidase LytF [EC:3.4.-.-]	Brite Hierarchies	Protein families: metabolism	Peptidases and inhibitors
K07496	0.895822	putative transposase	Not Included in Pathway or Brite	Unclassified: genetic information processing	Replication and repair
K01823	0.895771	isopentenyl-diphosphate Delta-isomerase [EC:5.3.3.2]	Metabolism	Metabolism of terpenoids and polyketides	Terpenoid backbone biosynthesis
K01193	0.895242	beta-fructofuranosidase [EC:3.2.1.26]	Metabolism	Carbohydrate metabolism	Galactose metabolism
K03484	0.895191	LacI family transcriptional regulator, sucrose operon repressor	Brite Hierarchies	Protein families: genetic information processing	Transcription factors

## Sheet: Table S3
Table S3. KEGG orthologies PICRUSt2 correlated with changes in dyeing intensity (correlation coefficient 0.77 or higher) in small batch during days 2–29. Yellow marked items in KEGG orthology indicate items observed in correlation coefficient 0.9 or higher in the big batch. Bold letters in description indicate function for ATP production; pale blue items indicate function for redox reactions; pal…
KEGG orthology	Correlation coefficient	Description	Category	Superpathway	Subpathway
K02538	0.877731	mannose operon transcriptional activator	Brite Hierarchies	Protein families: genetic information processing	Transcription factors
K00028	0.869642	malate dehydrogenase (decarboxylating) [EC:1.1.1.39]	Metabolism	Carbohydrate metabolism	Pyruvate metabolism
K02763	0.869642	D-glucosamine PTS system EIICBA component [EC:2.7.1.-]	Metabolism	Carbohydrate metabolism	Amino sugar and nucleotide sugar metabolism
K14856	0.869642	protein SDA1	Brite Hierarchies	Protein families: genetic information processing	Ribosome biogenesis
K16705	0.869642	teichuronic acid biosynthesis protein TuaE	Not Included in Pathway or Brite	Unclassified: metabolism	Glycan metabolism
K19156	0.869642	antitoxin PrlF	Brite Hierarchies	Protein families: signaling and cellular processes	Prokaryotic defense system
K08325	0.866923	NADP-dependent alcohol dehydrogenase [EC:1.1.-.-]	Metabolism	Carbohydrate metabolism	Propanoate metabolism
K00196	0.86093	anaerobic carbon-monoxide dehydrogenase iron sulfur subunit	Metabolism	Energy metabolism	Carbon fixation pathways in prokaryotes
K02791	0.860763	maltose/glucose PTS system EIICB component [EC:2.7.1.199 2.7.1.208]	Metabolism	Carbohydrate metabolism	Glycolysis / Gluconeogenesis
K18888	0.860539	ATP-binding cassette, subfamily B, multidrug efflux pump	Environmental Information Processing	Membrane transport	ABC transporters
K19299	0.857845	aminoglycoside 3'-phosphotransferase III [EC:2.7.1.95]	Brite Hierarchies	Protein families: signaling and cellular processes	Antimicrobial resistance genes
K02779	0.857672	glucose PTS system EIICB or EIICBA component [EC:2.7.1.199]	Metabolism	Carbohydrate metabolism	Glycolysis / Gluconeogenesis
K05937	0.857604	uncharacterized protein	Not Included in Pathway or Brite	Poorly characterized	Function unknown
K10210	0.857117	diapolycopene oxygenase [EC:1.14.99.44]	Metabolism	Metabolism of terpenoids and polyketides	Carotenoid biosynthesis
K03828	0.855869	poly[(R)-3-hydroxyalkanoate] polymerase subunit PhaC [EC:2.3.1.304]	Metabolism	Carbohydrate metabolism	Butanoate metabolism
K01026	0.855372	propionate CoA-transferase [EC:2.8.3.1]	Metabolism	Carbohydrate metabolism	Pyruvate metabolism
K10211	0.855304	4,4'-diaponeurosporenoate glycosyltransferase [EC:2.4.1.-]	Metabolism	Metabolism of terpenoids and polyketides	Carotenoid biosynthesis
K10212	0.855304	glycosyl-4,4'-diaponeurosporenoate acyltransferase [EC:2.3.1.-]	Metabolism	Metabolism of terpenoids and polyketides	Carotenoid biosynthesis
K18815	0.85488	glucan 1,6-alpha-glucosidase [EC:3.2.1.70]	Not Included in Pathway or Brite	Unclassified: metabolism	Enzymes with EC numbers
K13012	0.854112	O-antigen biosynthesis protein WbqP	Brite Hierarchies	Protein families: metabolism Protein families: metabolism	Lipopolysaccharide biosynthesis proteins
K02122	0.852803	V/A-type H+/Na+-transporting ATPase subunit F	Metabolism	Energy metabolism	Oxidative phosphorylation
K02119	0.852679	V/A-type H+/Na+-transporting ATPase subunit C	Metabolism	Energy metabolism	Oxidative phosphorylation
K02121	0.852285	V/A-type H+/Na+-transporting ATPase subunit E	Metabolism	Energy metabolism	Oxidative phosphorylation
K02118	0.852123	V/A-type H+/Na+-transporting ATPase subunit B	Metabolism	Energy metabolism	Oxidative phosphorylation
K02120	0.852123	V/A-type H+/Na+-transporting ATPase subunit D	Metabolism	Energy metabolism	Oxidative phosphorylation
K02123	0.852123	V/A-type H+/Na+-transporting ATPase subunit I	Metabolism	Energy metabolism	Oxidative phosphorylation
K02124	0.852123	V/A-type H+/Na+-transporting ATPase subunit K	Metabolism	Energy metabolism	Oxidative phosphorylation
K02117	0.852119	V/A-type H+/Na+-transporting ATPase subunit A [EC:7.1.2.2 7.2.2.1]	Metabolism	Energy metabolism	Oxidative phosphorylation
K00610	0.851894	aspartate carbamoyltransferase regulatory subunit	Metabolism	Nucleotide metabolism	Pyrimidine metabolism
K07491	0.851873	REP-associated tyrosine transposase	Not Included in Pathway or Brite	Unclassified: genetic information processing	Replication and repair
K01372	0.847637	bleomycin hydrolase [EC:3.4.22.40]	Brite Hierarchies	Protein families: metabolism	Peptidases and inhibitors
K04516	0.846162	chorismate mutase [EC:5.4.99.5]	Metabolism	Amino acid metabolism	Phenylalanine, tyrosine and tryptophan biosynthesis
K16698	0.846147	teichuronic acid biosynthesis glycosyltransferase TuaG [EC:2.4.-.-]	Brite Hierarchies	Protein families: metabolism	Glycosyltransferases [BR:bha01003]
K00226	0.845958	dihydroorotate dehydrogenase (fumarate) [EC:1.3.98.1]	Metabolism	Nucleotide metabolism	Pyrimidine metabolism
K03660	0.845495	meso-butanediol dehydrogenase / (S,S)-butanediol dehydrogenase / diacetyl reductase [EC:1.1.1.- 1.1.1.76 1.1.1.304]	Metabolism	Carbohydrate metabolism	Butanoate metabolism
K17074	0.844444	putative lysine transport system permease protein	Environmental Information Processing	Membrane transport	ABC transporters
K04068	0.843262	anaerobic ribonucleoside-triphosphate reductase activating protein [EC:1.97.1.4]	Not Included in Pathway or Brite	Unclassified: metabolism	Enzymes with EC numbers
K04041	0.842762	fructose-1,6-bisphosphatase III [EC:3.1.3.11]	Metabolism	Carbohydrate metabolism	Glycolysis / Gluconeogenesis
K15531	0.842503	oligosaccharide reducing-end xylanase [EC:3.2.1.156]	Not Included in Pathway or Brite	Unclassified: metabolism	Enzymes with EC numbers
K18330	0.841836	NADP-reducing hydrogenase subunit HndA [EC:1.12.1.3]	Not Included in Pathway or Brite	Unclassified: metabolism	Enzymes with EC numbers
K06198	0.839751	competence protein CoiA	Not Included in Pathway or Brite	Poorly characterized	General function prediction only
K16788	0.838252	niacin transporter	Brite Hierarchies	Protein families: signaling and cellular processes	Transporters
K19157	0.838186	mRNA interferase YafQ [EC:3.1.-.-]	Brite Hierarchies	Protein families: signaling and cellular processes	Prokaryotic defense system
K03614	0.834776	H+/Na+-translocating ferredoxin:NAD+ oxidoreductase subunit D [EC:7.1.1.11 7.2.1.2]	Not Included in Pathway or Brite	Unclassified: metabolism	Enzymes with EC numbers
K08365	0.83124	MerR family transcriptional regulator, mercuric resistance operon regulatory protei	Brite Hierarchies	Protein families: genetic information processing	Transcription factors
K03615	0.829396	H+/Na+-translocating ferredoxin:NAD+ oxidoreductase subunit C	Not Included in Pathway or Brite	Unclassified: metabolism	Enzymes with EC numbers
K07451	0.82937	5-methylcytosine-specific restriction enzyme A [EC:3.1.21.-]	Brite Hierarchies	Protein families: signaling and cellular processes	Prokaryotic defense system
K00527	0.823645	ribonucleoside-triphosphate reductase (thioredoxin) [EC:1.17.4.2]	Metabolism	Nucleotide metabolism	Purine metabolism
K07406	0.82203	alpha-galactosidase [EC:3.2.1.22]	Metabolism	Carbohydrate metabolism	Galactose metabolism
K00520	0.82087	mercuric reductase [EC:1.16.1.1]	Not Included in Pathway or Brite	Unclassified: metabolism	Enzymes with EC numbers
K07473	0.820045	DNA-damage-inducible protein J	Brite Hierarchies	Protein families: signaling and cellular processes	Prokaryotic defense system
K11616	0.819889	malate:Na+ symporter	Environmental Information Processing	Signal transduction	Two-component system
K03803	0.818913	sigma-E factor negative regulatory protein RseC	Brite Hierarchies	Protein families: genetic information processing	Transcription machinery
K00244	0.818905	succinate dehydrogenase flavoprotein subunit [EC:1.3.5.1]	Metabolism	Carbohydrate metabolism	Citrate cycle (TCA cycle)
K17755	0.818303	choline oxidase [EC:1.1.3.17]	Metabolism	Amino acid metabolism	Glycine, serine and threonine metabolism
K17073	0.817642	putative lysine transport system substrate-binding protein	Environmental Information Processing	Membrane transport	ABC transporters
K18816	0.816916	aminoglycoside 6'-N-acetyltransferase I [EC:2.3.1.82]	Brite Hierarchies	Protein families: signaling and cellular processes	Antimicrobial resistance genes
K11936	0.81497	poly-beta-1,6-N-acetyl-D-glucosamine synthase [EC:2.4.1.-]	Metabolism	Glycan biosynthesis and metabolism	Exopolysaccharide biosynthesis
K11646	0.813715	3-dehydroquinate synthase II [EC:1.4.1.24]	Metabolism	Amino acid metabolism	Phenylalanine, tyrosine and tryptophan biosynthesis
K02757	0.81261	beta-glucoside PTS system EIICBA component [EC:2.7.1.-]	Environmental Information Processing	Membrane transport	Phosphotransferase system (PTS)
K07474	0.810874	phage terminase small subunit	Not Included in Pathway or Brite	Unclassified: genetic information processing	Replication and repair
K03366	0.804811	meso-butanediol dehydrogenase / (S,S)-butanediol dehydrogenase / diacetyl reductase [EC:1.1.1.- 1.1.1.76 1.1.1.304]	Metabolism	Carbohydrate metabolism	Butanoate metabolism
K00897	0.802774	kanamycin kinase [EC:2.7.1.95]	Brite Hierarchies	Protein families: signaling and cellular processes	Antimicrobial resistance genes
K12556	0.801663	penicillin-binding protein 2X	Metabolism	Glycan biosynthesis and metabolism	Peptidoglycan biosynthesis
K00691	0.801604	maltose phosphorylase [EC:2.4.1.8]	Metabolism	Carbohydrate metabolism	Starch and sucrose metabolism
K05919	0.80075	superoxide reductase [EC:1.15.1.2]	Not Included in Pathway or Brite	Unclassified: metabolism	Enzymes with EC numbers
K18891	0.800139	ATP-binding cassette, subfamily B, multidrug efflux pump	Environmental Information Processing	Membrane transport	ABC transporters
K00176	0.800084	2-oxoglutarate ferredoxin oxidoreductase subunit delta [EC:1.2.7.3]	Metabolism	Carbohydrate metabolism	Citrate cycle (TCA cycle)
K18892	0.800017	ATP-binding cassette, subfamily B, multidrug efflux pump	Environmental Information Processing	Membrane transport	ABC transporters
K18887	0.799671	ATP-binding cassette, subfamily B, multidrug efflux pump	Environmental Information Processing	Membrane transport	ABC transporters
K00687	0.799669	penicillin-binding protein 2B	Metabolism	Glycan biosynthesis and metabolism	Peptidoglycan biosynthesis
K01922	0.799669	phosphopantothenate---cysteine ligase (ATP) [EC:6.3.2.51]	Metabolism	Metabolism of cofactors and vitamins	Pantothenate and CoA biosynthesis
K14982	0.799669	two-component system, OmpR family, sensor histidine kinase CiaH [EC:2.7.13.3]	Environmental Information Processing	Signal transduction	Two-component system
K14983	0.799669	two-component system, OmpR family, response regulator CiaR	Environmental Information Processing	Signal transduction	Two-component system
K03930	0.799665	putative tributyrin esterase [EC:3.1.1.-]	Not Included in Pathway or Brite	Unclassified: metabolism	Enzymes with EC numbers
K02821	0.79862	ascorbate PTS system EIIA or EIIAB component [EC:2.7.1.194]	Metabolism	Carbohydrate metabolism	Ascorbate and aldarate metabolism
K07487	0.797446	transposase	Not Included in Pathway or Brite	Unclassified: genetic information processing	Replication and repair
K08659	0.797367	dipeptidase [EC:3.4.-.-]	Brite Hierarchies	Protein families: metabolism	Peptidases and inhibitors
K01220	0.796608	6-phospho-beta-galactosidase [EC:3.2.1.85]	Metabolism	Carbohydrate metabolism	Galactose metabolism
K02786	0.796608	lactose PTS system EIIA component [EC:2.7.1.207]	Metabolism	Carbohydrate metabolism	Galactose metabolism
K02788	0.796608	lactose PTS system EIICB component [EC:2.7.1.207]	Metabolism	Carbohydrate metabolism	Galactose metabolism
K03489	0.796519	GntR family transcriptional regulator, transcriptional regulator of bglA	Brite Hierarchies	Protein families: genetic information processing	Transcription factors
K13444	0.796184	formylglycine-generating enzyme [EC:1.8.3.7]	Cellular Processes	Transport and catabolism	Lysosome
K03191	0.796126	acid-activated urea channel	Brite Hierarchie	Protein families: signaling and cellular processes	Transporters
K13004	0.796126	galacturonosyltransferase WbtD [EC:2.4.1.-]	Brite Hierarchies	Protein families: metabolism	Lipopolysaccharide biosynthesis proteins
K18348	0.796126	serine/alanine racemase [EC:5.1.1.18 5.1.1.1]	Environmental Information Processing	Signal transduction	Two-component system
K18856	0.796126	D-alanine---D-serine ligase [EC:6.3.2.35]	Environmental Information Processing	Signal transduction	Two-component system
K18866	0.796126	zinc D-Ala-D-Ala dipeptidase/carboxypeptidase [EC:3.4.13.22 3.4.17.14]	Metabolism	Glycan biosynthesis and metabolism	Peptidoglycan biosynthesis
K18216	0.796106	ATP-binding cassette, subfamily B, tetracycline resistant protein	Environmental Information Processing	Membrane transport	ABC transporters
K13929	0.795702	malonate decarboxylase alpha subunit [EC:2.3.1.187]	Not Included in Pathway or Brite	Unclassified: metabolism	Enzymes with EC numbers
K13931	0.795702	malonate decarboxylase delta subunit	Not Included in Pathway or Brite	Unclassified: metabolism	Enzymes with EC numbers
K13932	0.795702	malonate decarboxylase beta subunit [EC:4.1.1.87]	Not Included in Pathway or Brite	Unclassified: metabolism	Enzymes with EC numbers
K00177	0.795617	2-oxoglutarate ferredoxin oxidoreductase subunit gamma [EC:1.2.7.3]	Metabolism	Carbohydrate metabolism	Citrate cycle (TCA cycle)
K06132	0.795429	cardiolipin synthase A/B [EC:2.7.8.-]	Metabolism	Lipid metabolism	Glycerophospholipid metabolism
K01051	0.794291	pectinesterase [EC:3.1.1.11]	Metabolism	Carbohydrate metabolism	Pentose and glucuronate interconversions
K15024	0.793398	putative phosphotransacetylase [EC:2.3.1.8]	Metabolism	Carbohydrate metabolism	Pyruvate metabolism
K07099	0.79182	uncharacterized protein	Not Included in Pathway or Brite	Poorly characterized	Function unknown
K13531	0.791417	methylated-DNA-[protein]-cysteine S-methyltransferase [EC:2.1.1.63]	Brite Hierarchies	Protein families: genetic information processing	DNA repair and recombination proteins
K02241	0.788655	competence protein ComFB	Brite Hierarchies	Protein families: signaling and cellular processes	Secretion system [BR:bsu02044]
K01215	0.787883	glucan 1,6-alpha-glucosidase [EC:3.2.1.70]	Not Included in Pathway or Brite	Unclassified: metabolism	Enzymes with EC numbers
K07079	0.784383	uncharacterized protein	Not Included in Pathway or Brite	Poorly characterized	Function unknown
K01571	0.783991	oxaloacetate decarboxylase (Na+ extruding) subunit alpha [EC:7.2.4.2]	Metabolism	Carbohydrate metabolism	Pyruvate metabolism
K07166	0.783814	acyl-homoserine-lactone acylase [EC:3.5.1.97]	Not Included in Pathway or Brite	Unclassified: metabolism	Enzymes with EC numbers
K03484	0.78303	LacI family transcriptional regulator, sucrose operon repressor	Brite Hierarchies	Protein families: genetic information processing	Transcription factors
K06972	0.782324	presequence protease [EC:3.4.24.-]	Brite Hierarchies	Protein families: metabolism	Peptidases and inhibitors
K09729	0.781677	HTH-type transcriptional regulator, global nitrogen regulator NrpRI	Brite Hierarchies	Protein families: genetic information processing	Transcription factors
K02794	0.780947	mannose PTS system EIIAB component [EC:2.7.1.191]	Metabolism	Carbohydrate metabolism	Fructose and mannose metabolism
K09157	0.780374	uncharacterized protein	Not Included in Pathway or Brite	Poorly characterized	Function unknown
K01838	0.776788	beta-phosphoglucomutase [EC:5.4.2.6]	Metabolism	Carbohydrate metabolism	Starch and sucrose metabolism
K15780	0.776442	bifunctional protein TilS/HprT [EC:6.3.4.19 2.4.2.8]	Metabolism	Nucleotide metabolism	Purine metabolism
K01223	0.775754	6-phospho-beta-glucosidase [EC:3.2.1.86]	Metabolism	Carbohydrate metabolism	Glycolysis / Gluconeogenesis
K06909	0.775234	phage terminase large subunit	Not Included in Pathway or Brite	Unclassified: genetic information processing	Replication and repair
K00179	0.773965	indolepyruvate ferredoxin oxidoreductase, alpha subunit [EC:1.2.7.8]	Not Included in Pathway or Brite	Unclassified: metabolism	Enzymes with EC numbers
K00180	0.773965	indolepyruvate ferredoxin oxidoreductase, beta subunit [EC:1.2.7.8]	Not Included in Pathway or Brite	Unclassified: metabolism	Enzymes with EC numbers
K02173	0.772737	putative kinase	Not Included in Pathway or Brite	Unclassified: metabolismUnclassified: metabolism	Cofactor metabolism
K03339	0.771954	6-phospho-5-dehydro-2-deoxy-D-gluconate aldolase [EC:4.1.2.29]	Metabolism	Carbohydrate metabolism	Inositol phosphate metabolism
K06400	0.771768	site-specific DNA recombinase	Not Included in Pathway or Brite	Unclassified: signaling and cellular processes	Cell growth
K18217	0.771658	ATP-binding cassette, subfamily B, tetracycline resistant protein	Environmental Information Processing	Membrane transport	ABC transporters
K02750	0.771142	alpha-glucoside PTS system EIICB component [EC:2.7.1.208 2.7.1.-]	Metabolism	Carbohydrate metabolism	Starch and sucrose metabolism
K08177	0.770948	MFS transporter, OFA family, oxalate/formate antiporter	Brite Hierarchies	Protein families: signaling and cellular processes	Transporters
K03150	0.77022	2-iminoacetate synthase [EC:4.1.99.19]	Metabolism	Metabolism of cofactors and vitamins	Thiamine metabolism
K11041	0.769883	exfoliative toxin A/B	Brite Hierarchies	Protein families: signaling and cellular processes	Bacterial toxins
K10530	0.769618	L-lactate oxidase [EC:1.1.3.2]	Not Included in Pathway or Brite	Unclassified: metabolism	Enzymes with EC numbers
K00105	0.769599	alpha-glycerophosphate oxidase [EC:1.1.3.21]	Metabolism	Lipid metabolism	Glycerolipid metabolism
K15051	0.769553	DNA-entry nuclease	Not Included in Pathway or Brite	Unclassified: metabolism	Nucleotide metabolism
K01261	0.769531	glutamyl aminopeptidase [EC:3.4.11.7]	Brite Hierarchies	Protein families: metabolism	Peptidases and inhibitors
K06896	0.769425	maltose 6'-phosphate phosphatase [EC:3.1.3.90]	Metabolism	Carbohydrate metabolism	Starch and sucrose metabolism
K07216	0.767452	hemerythrin	Not Included in Pathway or Brite	Unclassified: signaling and cellular processes	Others
K03481	0.76589	RpiR family transcriptional regulator, glv operon transcriptional regulator	Brite Hierarchies	Protein families: genetic information processing	Transcription factors
K01818	0.765546	L-fucose/D-arabinose isomerase [EC:5.3.1.25 5.3.1.3]	Metabolism	Carbohydrate metabolism	Pentose and glucuronate interconversions
K08317	0.765048	hydroxycarboxylate dehydrogenase A [EC:1.1.1.-]	Not Included in Pathway or Brite	Unclassified: metabolism	Enzymes with EC numbers

## Sheet: Table S4
	Table S4. Functional contribution for The KEGG orthologies related to NADH production or ATP synthesis by predominated constituent taxa on day 7 in the small batch. *Correlation coefficient between the fluctuation of KEGG orthology and dyeing intensity §Existing percentage among the microbiota
	KEGG orthology/Correlation coefficient	Description of KEGG orthology/ratio of constituted taxa in the microbiota	Functional contribution (%) by OUTs involving each taxon	Reaction
	K03615 (0.83)*	H+/Na+-translocating ferredoxin:NAD+ oxidoreductase subunit C [EC:7.1.11 7.2.2.2]		Ferredoxin (red) + NAD+ ↔ Ferredoxin (ox) + NADH + H+
		Alkalicella (50.0%)§	0.461
		Alkalibacterium (9.6%)	0.399
		Enterococcus (8.8%)	0.069
	K00028 (0.87)	malate dehydrogenase (decarboxylating) [EC:1.1.1.39]		(S)-Malate + NAD+ ↔ Pyruvate + CO2 + NADH + H+
		Alkalibacterium (9.6%)	1
	K08325 (0.87)	NADP-dependent alcohol dehydrogenase [EC:1.1.-.-]		Primary alcohol + NADP+ ↔ Aldehyde + NADPH + H+
		Alkalibacterium (9.6%)	0.999
		Enterococcus (8.8%)	0.001
	K02117 (0.85)	V/A-type H+/Na+-transporting ATPase subunit A [EC:7.1.2.2 7.2.2.1]		ADP + Pi ↔ ATP
		Alkalicella (50.0%)	0.465
		Enterococcus (8.8%)	0.262
		Alkalibacterium (9.6%)	0.203

## Sheet: Table S5
	Table S5. Oxidation reduction potentials of redox compounds. The values of standard hydrogen electrode (SHE) are as described in [33]. The equilibrium potential of the values of the AG/AgCl/ sat. KCl electrode is –0.197 V vs. the hydrogen electrode (SHE). The pH dependence changes E°' was estimated by the formula described in the standard "Materials and Methods" section.
		E°'
		/ V vs. SHE	/ V vs. AG/AgCl/ sat. KCl
		(pH 7)	(pH 7)	(pH 8.5)	(pH 10.5)
	Oxaloacetate + 2H+ + 2e- ↔ Malate	-0.166	-0.363	-0.452	-0.57
	Acetaldehyde + 2H+ + 2e- ↔ Ethnol	-0.197	-0.394	-0.483	-0.601
	Rivoflavin (ox) + 2H+ + 2e- ↔ Riviflavin (red)	-0.208	-0.405	-0.494	-0.612
	FAD + 2H+ + 2e- ↔ FADH2 (free coenzyme)	-0.219	-0.416	-0.505	-0.623
	FMN + 2H+ + 2e- ↔ FMNH2 (free coenzyme)	-0.22	-0.417	-0.506	-0.624
	NAD+ + H+ + 2e- ↔ NADH	-0.32	-0.517	-0.561	-0.62
	NADPH+ + H+ + 2e- ↔ NADH	-0.324	-0.521	-0.565	-0.624
	Ferredoxian (ox) + e- ↔ Ferredoxian (red)	-0.413	-0.61	-0.61	-0.61
